# Supplementary material for: Metabolomic Profiling of Citrus unshiu during Different Stages of Fruit Development
Source: Plants (Basel). 2022 Apr 1;11(7):967. doi: 10.3390/plants11070967 (PMC9002680; doi:10.3390/plants11070967)
Supplement: Supplementary file 1 [file plants-11-00967-s001.zip]

Archive with 1 entries (1 files):
- plants-1623296-supplementary.pdf
